# Supplementary material for: The Chimeric Peptide (GEP44) Reduces Body Weight and Both Energy Intake and Energy Expenditure in Diet-Induced Obese Rats
Source: Int J Mol Sci. 2025 Mar 26;26(7):3032. doi: 10.3390/ijms26073032 (PMC11989200; doi:10.3390/ijms26073032)
Supplement: Supplementary file 1 [file ijms-26-03032-s001.zip]

Archive with 1 entries (1 files):
- ijms-3482497-supplementary.pdf
